# Supplementary material for: Association of Kidney Disease, Potassium, and Cardiovascular Risk Factor Prevalence with Coronary Arteriosclerotic Burden, by Sex
Source: J Pers Med. 2021 Jul 27;11(8):722. doi: 10.3390/jpm11080722 (PMC8400373; doi:10.3390/jpm11080722)
Supplement: Supplementary file 1 [file jpm-11-00722-s001.zip]

Archive with 1 entries (1 files):
- jpm-1236482-supplementary.pdf
